# Supplementary material for: In vitro comparison of anthelmintic efficacy across Gyrodactylus species
Source: Vet Med (Praha). 2026 Apr 30;71(4):129–38. doi: 10.17221/79/2025-VETMED (PMC13173408; doi:10.17221/79/2025-VETMED)
Supplement: Supplementary Table 1 [file VETMED-71-04-125079-s002.xlsx]

## Sheet: ESM Table S1
The authors are fully responsible for both the content and the formal aspects
of the electronic supplementary material. No editorial adjustments were made.
Supplementary table S1. Results of log-rank tests comparing in vitro survival of gyrodactylid parasites treated by VMPs.
VMPs used: Fenbendazole 25 mg/l (FBZ), Ivermectin 0.031 mg/l (IVM), Levamisole hydrochloride 30 mg/l (LHC30), Levamisole hydrochloride 50 mg/l (LHC50)
Control: dechlorinated water (CTRL)
All significant correlations (P < 0.05) are in bold. Non-significant correlations after Boferroni correction (0.0125 > P < 0.05) are in bold italics.
A - Comparison of VMPs efficacy in vitro against Gyrodactylus spp.
VMP	Test statistics	p
FBZ-CTRL	3.71	< 0.001
IVM-CTRL	3.16	0.002
LHC30-CTRL	8.98	< 0.001
LHC50-CTRL	10.15	< 0.001
FBZ-IVM	0.44	0.660
FBZ-LHC30	-7.80	< 0.001
FBZ-LHC50	-8.83	< 0.001
IVM-LHC30	-7.87	< 0.001
IVM-LHC50	-10.15	< 0.001
LHC30-LHC50	0.12	0.99
B - Comparison of VMPs efficacy in vitro against individual Gyrodactylus species
Gyrodactylus carassii
VMP	Test statistics	p
FBZ-CTRL	3.95	< 0.001
IVM-CTRL	3.80	0.001
LHC30-CTRL	4.52	< 0.001
LHC50-CTRL	5.65	< 0.001
FBZ-IVM	0.09	0.929
FBZ-LHC30	-4.26	< 0.001
FBZ-LHC50	-5.40	< 0.001
IVM-LHC30	-3.91	< 0.001
IVM-LHC50	-5.10	< 0.001
LHC30-LHC50	-3.06	0.002
Gyrodactylus laevis
VMP	Test statistics	p
FBZ-CTRL	low sample size
IVM-CTRL	1.01	0.310
LHC30-CTRL	5.84	< 0.001
LHC50-CTRL	5.03	< 0.001
FBZ-IVM	low sample size
FBZ-LHC30	low sample size
FBZ-LHC50	low sample size
IVM-LHC30	-5.32	< 0.001
IVM-LHC50	-4.55	< 0.001
LHC30-LHC50	-1.67	0.095
Gyrodactylus rutilensis
VMP	Test statistics	p
FBZ-CTRL	0.05	0.964
IVM-CTRL	0.67	0.503
LHC30-CTRL	3.99	< 0.001
LHC50-CTRL	4.15	< 0.001
FBZ-IVM	0.54	0.591
FBZ-LHC30	-3.84	< 0.001
FBZ-LHC50	-4.05	< 0.001
IVM-LHC30	-3.80	< 0.001
IVM-LHC50	-3.85	< 0.001
LHC30-LHC50	0.98	0.329
Gyrodactylus vimbi
VMP	Test statistics	p
FBZ-CTRL	2.69	0.005
IVM-CTRL	-0.49	0.623
LHC30-CTRL	low sample size
LHC50-CTRL	5.37	< 0.001
FBZ-IVM	2.42	0.015
FBZ-LHC30	low sample size
FBZ-LHC50	-5.01	< 0.001
IVM-LHC30	low sample size
IVM-LHC50	-4.33	< 0.001
LHC30-LHC50	low sample size
C - susceptibility of individual Gyrodactylus species to VMPs treatment in vitro
Control
Parasite species	Test statistics	p
G. carassii - G. laevis	-0.42	0.674
G. carassii - G. rutilensis	0.13	0.895
G. carassii - G. vimbi	1.88	0.061
G. laevis - G. rutilensis	0.48	0.626
G. laevis - G. vimbi	1.30	0.194
G. rutilensis - G. vimbi	1.57	0.117
Fenbendazole 25 mg/l
Parasite species	Test statistics	p
G. carassii - G. laevis	low sample size
G. carassii - G. rutilensis	2.55	0.011
G. carassii - G. vimbi	2.30	0.021
G. laevis - G. rutilensis	low sample size
G. laevis - G. vimbi	low sample size
G. rutilensis - G. vimbi	-1.17	0.244
Ivermectin 0.031 mg/l
Parasite species	Test statistics	p
G. carassii - G. laevis	2.23	0.026
G. carassii - G. rutilensis	2.12	0.034
G. carassii - G. vimbi	3.75	< 0.001
G. laevis - G. rutilensis	0.21	0.837
G. laevis - G. vimbi	1.66	0.098
G. rutilensis - G. vimbi	1.82	0.069
Levamisole 30 mg/l
Parasite species	Test statistics	p
G. carassii - G. laevis	-3.13	0.002
G. carassii - G. rutilensis	-2.14	0.032
G. carassii - G. vimbi	low sample size
G. laevis - G. rutilensis	-0.27	0.789
G. laevis - G. vimbi	low sample size
G. rutilensis - G. vimbi	low sample size
Levamisole 50 mg/l
Parasite species	Test statistics	p
G. carassii - G. laevis	-0.13	0.897
G. carassii - G. rutilensis	2.19	0.029
G. carassii - G. vimbi	2.93	0.003
G. laevis - G. rutilensis	2.07	0.038
G. laevis - G. vimbi	2.63	0.009
G. rutilensis - G. vimbi	-0.27	0.788
